# Supplementary material for: Post-Viral Fatigue Following SARS-CoV-2 Infection during Pregnancy: A Longitudinal Comparative Study
Source: Int J Environ Res Public Health. 2022 Nov 26;19(23):15735. doi: 10.3390/ijerph192315735 (PMC9737157; doi:10.3390/ijerph192315735)
Supplement: Supplementary file 1 [file ijerph-19-15735-s001.zip]

Archive with 5 entries (5 files):
- File S1. 05_06_FADIGA_1_1_V_27_05.pdf
- File S2. 05_06_FADIGA_1_V_27_05.pdf
- File S3. 05_06_FADIGA_2_1_V_27_05.pdf
- File S4. 05_06_FADIGA_2_V_27_05.pdf
- Table S1-S2.pdf
